# Supplementary material for: Discussion on the mechanism of Tiaoqi Xiaowei decoction in the treatment of chronic atrophic gastritis based on network pharmacology and molecular docking: An observational study
Source: Medicine (Baltimore). 2024 May 31;103(22):e38224. doi: 10.1097/MD.0000000000038224 (PMC11142837; doi:10.1097/MD.0000000000038224)
Supplement: Supplementary file 1 [file medi-103-e38224-s002.xlsx]

## Sheet: Sheet1
	MOL ID	Molecule name	MW	AlogP	Hdon	Hacc	OB(%)	Caco-2	BBB	DL	FASA-	HL
Spreading Hedyotis Herb	MOL001646	2,3-dimethoxy-6-methyanthraquinone	282.31	3.26	0	4	34.86	0.75	0.17	0.26	0.38	28.98
	MOL001659	Poriferasterol	412.77	7.64	1	1	43.83	1.44	1.03	0.76	0.22	5.34
	MOL001663	(4aS,6aR,6aS,6bR,8aR,10R,12aR,14bS)-10-hydroxy-2,2,6a,6b,9,9,12a-heptamethyl-1,3,4,5,6,6a,7,8,8a,10,11,12,13,14b-tetradecahydropicene-4a-carboxylic acid	456.78	6.42	2	3	32.03	0.61	0.39	0.76	0.22	4.34
	MOL001670	2-methoxy-3-methyl-9,10-anthraquinone	252.28	3.28	0	3	37.83	0.73	-0.13	0.21	0.4	28.82
	MOL000449	Stigmasterol	412.77	7.64	1	1	43.83	1.44	1	0.76	0.22	5.57
	MOL000358	beta-sitosterol	414.79	8.08	1	1	36.91	1.32	0.99	0.75	0.23	5.36
	MOL000098	quercetin	302.25	1.5	5	7	46.43	0.05	-0.77	0.28	0.38	14.4
Finger Citron Fruit	MOL001323	Sitosterol alpha1	426.8	8.15	1	1	43.28	1.41	0.97	0.78	0.24	5.64
	MOL013253	5,2',5'-Trihydroxy-6,7,8-trimethoxyflavone	376.34	1.72	4	9	37.49	0.22	-0.54	0.43	0.26	15.96
	MOL001506	Supraene	410.8	11.33	0	0	33.55	2.08	1.73	0.42	0.27	2.72
	MOL002881	Diosmetin	300.28	2.32	3	6	31.14	0.46	-0.66	0.27	0.34	16.34
	MOL002917	5,2',6'-Trihydroxy-7,8-dimethoxyflavone	330.31	2.3	3	7	45.05	0.48	-0.11	0.33	0.25	16.37
BaiShao (White Paeony Root)	MOL001930	benzoyl paeoniflorin	584.62	0.81	4	12	31.27	-0.69	-1.24	0.75	0.29	-1.85
	MOL000359	sitosterol	414.79	8.08	1	1	36.91	1.32	0.87	0.75	0.22	5.37
	MOL000358	beta-sitosterol	414.79	8.08	1	1	36.91	1.32	0.99	0.75	0.23	5.36
	MOL000422	kaempferol	286.25	1.77	4	6	41.88	0.26	-0.55	0.24	0	14.74
	MOL001919	(3S,5R,8R,9R,10S,14S)-3,17-dihydroxy-4,4,8,10,14-pentamethyl-2,3,5,6,7,9-hexahydro-1H-cyclopenta[a]phenanthrene-15,16-dione	358.52	2.69	2	4	43.56	0	-0.41	0.53	0.35	4.34
	MOL001921	Lactiflorin	462.49	-0.57	3	10	49.12	-1.13	-1.76	0.8	0.34	7.26
	MOL001924	paeoniflorin	480.51	-1.28	5	11	53.87	-1.47	-1.86	0.79	0.34	13.88
	MOL000492	(+)-catechin	290.29	1.92	5	6	54.83	-0.03	-0.73	0.24	0	0.61
	MOL000211	Mairin	456.78	6.52	2	3	55.38	0.73	0.22	0.78	0.26	8.87
	MOL001910	11alpha,12alpha-epoxy-3beta-23-dihydroxy-30-norolean-20-en-28,12beta-olide	470.71	3.91	2	5	64.77	0.09	-0.59	0.38	0.27	2.62
	MOL001928	albiflorin_qt	318.35	0.42	2	6	66.64	-0.49	-0.88	0.33	0.41	6.54
	MOL001925	paeoniflorin_qt	318.35	0.46	2	6	68.18	-0.34	-0.73	0.4	0.39	8.81
	MOL001918	paeoniflorgenone	318.35	0.79	1	6	87.59	-0.09	-0.56	0.37	0.37	7.45
Barbated Skullcup Herb	MOL001040	(2R)-5,7-dihydroxy-2-(4-hydroxyphenyl)chroman-4-one	272.27	2.3	3	5	42.36	0.38	-0.48	0.21	0.41	16.83
	MOL012245	5,7,4'-trihydroxy-6-methoxyflavanone	302.3	2.28	3	6	36.63	0.43	-0.32	0.27	0.28	16.12
	MOL012246	5,7,4'-trihydroxy-8-methoxyflavanone	302.3	2.28	3	6	74.24	0.37	-0.43	0.26	0.31	16.85
	MOL012248	5-hydroxy-7,8-dimethoxy-2-(4-methoxyphenyl)chromone	328.34	2.82	1	6	65.82	0.85	0.07	0.33	0.22	16.41
	MOL012250	7-hydroxy-5,8-dimethoxy-2-phenyl-chromone	298.31	2.84	1	5	43.72	0.96	0.22	0.25	0.27	16.77
	MOL012251	Chrysin-5-methylether	268.28	2.85	1	4	37.27	0.91	0.16	0.2	0.35	17.24
	MOL012252	9,19-cyclolanost-24-en-3-ol	426.8	7.55	1	1	38.69	1.45	1.16	0.78	0.23	5.41
	MOL002776	Baicalin	446.39	0.64	6	11	40.12	-0.85	-1.74	0.75	0.36	17.36
	MOL012254	campesterol	400.76	7.63	1	1	37.58	1.34	0.98	0.71	0.21	4.63
	MOL000953	CLR	386.73	7.38	1	1	37.87	1.43	1.13	0.68	0.2	4.52
	MOL000358	beta-sitosterol	414.79	8.08	1	1	36.91	1.32	0.99	0.75	0.23	5.36
	MOL012266	rivularin	344.34	2.55	2	7	37.94	0.65	-0.13	0.37	0.21	16.25
	MOL001973	Sitosteryl acetate	456.83	8.46	0	2	40.39	1.39	1.11	0.85	0.22	6.34
	MOL012269	Stigmasta-5,22-dien-3-ol-acetate	454.81	8.02	0	2	46.44	1.41	1.06	0.86	0.21	6.77
	MOL012270	Stigmastan-3,5,22-triene	394.75	8.43	0	0	45.03	1.9	1.81	0.71	0.24	6.21
	MOL000449	Stigmasterol	412.77	7.64	1	1	43.83	1.44	1	0.76	0.22	5.57
	MOL000173	wogonin	284.28	2.59	2	5	30.68	0.79	0.04	0.23	0.32	17.75
	MOL001735	Dinatin	300.28	2.32	3	6	30.97	0.48	-0.49	0.27	0.28	16.44
	MOL001755	24-Ethylcholest-4-en-3-one	412.77	8.18	0	1	36.08	1.46	1.22	0.76	0.25	5.49
	MOL002714	baicalein	270.25	2.33	3	5	33.52	0.63	-0.05	0.21	0.36	16.25
	MOL002719	6-Hydroxynaringenin	288.27	2.03	4	6	33.23	0.27	-0.27	0.24	0.34	15.67
	MOL002915	Salvigenin	328.34	2.82	1	6	49.07	0.86	-0.03	0.33	0.21	15.87
	MOL000351	Rhamnazin	330.31	2.01	3	7	47.14	0.53	-0.32	0.34	0.25	13.54
	MOL000359	sitosterol	414.79	8.08	1	1	36.91	1.32	0.87	0.75	0.22	5.37
	MOL005190	eriodictyol	288.27	2.03	4	6	71.79	0.17	-0.54	0.24	0.38	15.81
	MOL005869	daucostero_qt	414.79	8.08	1	1	36.91	1.32	0.87	0.75	0	5.08
	MOL000006	luteolin	286.25	2.07	4	6	36.16	0.19	-0.84	0.25	0.39	15.94
	MOL008206	Moslosooflavone	298.31	2.84	1	5	44.09	1.01	0.54	0.25	0.26	17.02
	MOL000098	quercetin	302.25	1.5	5	7	46.43	0.05	-0.77	0.28	0.38	14.4
Chinese thorowax root	MOL013187	Cubebin	356.4	3.19	1	6	57.13	0.47	-0.41	0.64	0.31	12.4
	MOL004718	α-spinasterol	412.77	7.64	1	1	42.98	1.28	0.79	0.76	0.22	6.46
	MOL004702	saikosaponin c_qt	472.78	3.71	3	4	30.5	0.03	-0.85	0.63	0.2	6.12
	MOL004653	(+)-Anomalin	426.5	5.05	0	7	46.06	0.46	0	0.66	0.36	1.03
	MOL004648	Troxerutin	346.56	5.89	3	3	31.6	0.35	-0.38	0.28	0.3	4.36
	MOL004644	Sainfuran	286.3	3.38	2	5	79.91	0.9	0.23	0.23	0.22	8.58
	MOL004628	Octalupine	264.41	-0.07	1	4	47.82	0.48	0.3	0.28	0.17	4.17
	MOL004624	Longikaurin A	348.48	1.16	3	5	47.72	0.08	0.09	0.53	0.27	1.71
	MOL004609	Areapillin	360.34	2.29	3	8	48.96	0.6	-0.29	0.41	0.16	16.52
	MOL004598	3,5,6,7-tetramethoxy-2-(3,4,5-trimethoxyphenyl)chromone	432.46	2.54	0	9	31.97	0.75	0.08	0.59	0.13	15.54
	MOL002776	Baicalin	446.39	0.64	6	11	40.12	-0.85	-1.74	0.75	0.36	17.36
	MOL001645	Linoleyl acetate	308.56	6.85	0	2	42.1	1.36	1.08	0.2	0.21	7.48
	MOL000490	petunidin	317.29	1.65	5	7	30.05	0.16	-0.64	0.31	0	1.21
	MOL000449	Stigmasterol	412.77	7.64	1	1	43.83	1.44	1	0.76	0.22	5.57
	MOL000422	kaempferol	286.25	1.77	4	6	41.88	0.26	-0.55	0.24	0	14.74
	MOL000354	isorhamnetin	316.28	1.76	4	7	49.6	0.31	-0.54	0.31	0.32	14.34
	MOL000098	quercetin	302.25	1.5	5	7	46.43	0.05	-0.77	0.28	0.38	14.4
Szechwan Lovage Rhizome	MOL001494	Mandenol	308.56	6.99	0	2	42	1.46	1.14	0.19	0.25	5.39
	MOL002135	Myricanone	356.45	4.1	2	5	40.6	0.67	-0.08	0.51	0.24	4.39
	MOL002140	Perlolyrine	264.3	3.2	2	3	65.95	0.88	0.15	0.27	0.21	12.62
	MOL002151	senkyunone	326.52	6.32	0	2	47.66	1.15	0.5	0.24	0.34	2.42
	MOL002157	wallichilide	412.57	4.82	0	5	42.31	0.82	0.73	0.71	0.24	6.85
	MOL000359	sitosterol	414.79	8.08	1	1	36.91	1.32	0.87	0.75	0.22	5.37
	MOL000433	FA	441.45	0.01	7	13	68.96	-1.5	-2.59	0.71	0	24.81
Chinese Angelica	MOL000358	beta-sitosterol	414.79	8.08	1	1	36.91	1.32	0.99	0.75	0.23	5.36
	MOL000449	Stigmasterol	412.77	7.64	1	1	43.83	1.44	1	0.76	0.22	5.57
Curcuma aromatica Salisb	MOL000358	beta-sitosterol	414.79	8.08	1	1	36.91	1.32	0.99	0.75	0.23	5.36
	MOL000359	sitosterol	414.79	8.08	1	1	36.91	1.32	0.87	0.75	0.22	5.37
	MOL004241	curcolactone	266.37	1.45	2	4	51.51	-0.02	-0.57	0.2	0.3	5.77
	MOL004244	(4aR,5R,8R,8aR)-5,8-dihydroxy-3,5,8a-trimethyl-6,7,8,9-tetrahydro-4aH-benzo[f]benzofuran-4-one	264.35	1.27	2	4	59.52	0.15	-0.16	0.2	0.25	13.62
	MOL004253	Curcumenolactone C	264.35	1.35	1	4	39.7	0.16	-0.43	0.19	0.33	8.19
	MOL004260	(E)-1,7-Diphenyl-3-hydroxy-1-hepten-5-one	280.39	3.57	1	2	64.66	0.93	0.28	0.18	0.41	4.62
	MOL004263	(E)-5-Hydroxy-7-(4-hydroxyphenyl)-1-phenyl-1-heptene	282.41	4.59	2	2	46.9	1.04	0.21	0.19	0.4	5.01
	MOL004291	Oxycurcumenol	250.37	1.8	1	3	67.06	0.83	0.93	0.18	0.28	9.57
	MOL004305	Zedoalactone A	266.37	1.26	2	4	111.43	-0.01	-0.55	0.19	0.32	3.69
	MOL004306	Zedoalactone B	280.35	0.26	3	5	103.59	-0.08	-0.42	0.22	0.35	3.66
	MOL004309	zedoalactone E	264.35	1.21	2	4	85.16	0.16	-0.28	0.19	0.34	2.28
	MOL004311	Zedoarolide A	296.35	0.05	3	6	87.97	-0.64	-1.06	0.3	0.35	4.01
	MOL004313	Zedoarolide B	282.37	1.06	3	5	135.56	-0.42	-0.78	0.21	0.32	5.02
	MOL004316	1,7-Diphenyl-3-acetoxy-6(E)-hepten	308.45	5.24	0	2	48.47	1.42	0.99	0.22	0.4	4.59
	MOL004328	naringenin	272.27	2.3	3	5	59.29	0.28	-0.37	0.21	0.4	16.98
Costusroot	MOL010839	lappadilactone	494.68	4.27	1	6	38.56	-0.12	-0.62	0.73	0.35	9.35
	MOL010828	cynaropicrin	346.41	1.6	2	6	67.5	-0.1	-0.83	0.38	0.34	1.38
	MOL000211	Mairin	456.78	6.52	2	3	55.38	0.73	0.22	0.78	0.26	8.87
	MOL000359	sitosterol	414.79	8.08	1	1	36.91	1.32	0.87	0.75	0.22	5.37
	MOL000449	Stigmasterol	412.77	7.64	1	1	43.83	1.44	1	0.76	0.22	5.57
	MOL010813	Benzo[a]carbazole	217.28	4.23	1	0	35.22	1.87	1.65	0.22	0.4	11.43
Villous Amomum Fruit	MOL001755	24-Ethylcholest-4-en-3-one	412.77	8.18	0	1	36.08	1.46	1.22	0.76	0.25	5.49
	MOL001771	poriferast-5-en-3beta-ol	414.79	8.08	1	1	36.91	1.45	1.14	0.75	0	5.07
	MOL001973	Sitosteryl acetate	456.83	8.46	0	2	40.39	1.39	1.11	0.85	0.22	6.34
	MOL000358	beta-sitosterol	414.79	8.08	1	1	36.91	1.32	0.99	0.75	0.23	5.36
	MOL003975	icosa-11,14,17-trienoic acid methyl ester	320.57	7.11	0	2	44.81	1.52	1.07	0.23	0.21	5.39
	MOL000449	Stigmasterol	412.77	7.64	1	1	43.83	1.44	1	0.76	0.22	5.57
	MOL007180	vitamin-e	490.69	3.78	3	9	32.29	0.38	-0.58	0.7	0.33	0.04
	MOL007514	methyl icosa-11,14-dienoate	322.59	7.55	0	2	39.67	1.47	1.1	0.23	0.18	5.24
	MOL007535	(5S,8S,9S,10R,13R,14S,17R)-17-[(1R,4R)-4-ethyl-1,5-dimethylhexyl]-10,13-dimethyl-2,4,5,7,8,9,11,12,14,15,16,17-dodecahydro-1H-cyclopenta[a]phenanthrene-3,6-dione	428.77	6.66	0	2	33.12	0.9	0.44	0.79	0.25	6.56
	MOL007536	Stigmasta-5,22-dien-3-beta-yl acetate	454.81	8.02	0	2	46.44	1.41	1.1	0.86	0.22	5.68
Nutgrass Galingale Rhizome	MOL003044	Chryseriol	300.28	2.32	3	6	35.85	0.39	-0.53	0.27	0.32	16.31
	MOL000354	isorhamnetin	316.28	1.76	4	7	49.6	0.31	-0.54	0.31	0.32	14.34
	MOL003542	8-Isopentenyl-kaempferol	354.38	3.63	4	6	38.04	0.53	-0.49	0.39	0	15.37
	MOL000358	beta-sitosterol	414.79	8.08	1	1	36.91	1.32	0.99	0.75	0.23	5.36
	MOL000359	sitosterol	414.79	8.08	1	1	36.91	1.32	0.87	0.75	0.22	5.37
	MOL004027	1,4-Epoxy-16-hydroxyheneicos-1,3,12,14,18-pentaene	316.53	6.15	1	2	45.1	1.28	0.66	0.24	0	-1.43
	MOL004053	Isodalbergin	268.28	3.1	1	4	35.45	0.8	0.2	0.2	0	3.62
	MOL004058	Khell	260.26	2.17	0	5	33.19	1.12	0.6	0.19	0	10.87
	MOL004059	khellol glucoside	408.39	-0.45	4	10	74.96	-1.05	-1.56	0.72	0	14.34
	MOL010489	Resivit	306.29	1.09	6	7	30.84	-0.49	-1.03	0.27	0.36	1.44
	MOL004068	rosenonolactone	316.48	3.38	0	3	79.84	0.72	0.43	0.37	0	6.55
	MOL004071	Hyndarin	355.47	3.6	0	5	73.94	1	0.62	0.64	0	2.42
	MOL004074	stigmasterol glucoside_qt	412.77	7.64	1	1	43.83	1.31	0.84	0.76	0	5.64
	MOL004077	sugeonyl acetate	276.41	2.52	0	3	45.08	0.72	0.58	0.2	0	4.22
	MOL000422	kaempferol	286.25	1.77	4	6	41.88	0.26	-0.55	0.24	0	14.74
	MOL000449	Stigmasterol	412.77	7.64	1	1	43.83	1.44	1	0.76	0.22	5.57
	MOL000006	luteolin	286.25	2.07	4	6	36.16	0.19	-0.84	0.25	0.39	15.94
	MOL000098	quercetin	302.25	1.5	5	7	46.43	0.05	-0.77	0.28	0.38	14.4
