# Supplementary material for: Discussion on the mechanism of Tiaoqi Xiaowei decoction in the treatment of chronic atrophic gastritis based on network pharmacology and molecular docking: An observational study
Source: Medicine (Baltimore). 2024 May 31;103(22):e38224. doi: 10.1097/MD.0000000000038224 (PMC11142837; doi:10.1097/MD.0000000000038224)
Supplement: Supplementary file 2 [file medi-103-e38224-s004.xlsx]

## Sheet:  48 compounds
MOL000449
MOL000358
MOL000098
MOL000359
MOL000422
MOL000006
MOL000354
MOL001659
MOL001670
MOL001494
MOL002135
MOL002157
MOL001323
MOL013253
MOL002881
MOL002917
MOL001924
MOL000492
MOL001040
MOL012246
MOL012248
MOL012250
MOL012251
MOL000953
MOL012266
MOL001735
MOL002714
MOL000351
MOL005190
MOL013187
MOL004718
MOL004653
MOL004624
MOL004609
MOL004598
MOL001645
MOL000490
MOL010828
MOL000211
MOL010813
MOL001755
MOL001771
MOL007180
MOL003044
MOL003542
MOL004071
MOL004077
MOL004328
